# Supplementary material for: Publisher Correction: Genomic signatures of human and animal disease in the zoonotic pathogen Streptococcus suis
Source: Nat Commun. 2019 Nov 22;10:5326. doi: 10.1038/s41467-019-13138-w (PMC6874593; doi:10.1038/s41467-019-13138-w)
Supplement: Supplementary file 1 — Table S1 [file 41467_2019_13138_MOESM1_ESM.xlsx]

## Sheet: Table_S1
ID	Phenotype	Serotype	Source	Country	Host	BAPS population	Accession number
S11H	Systemic (Brain)	1	UK	UK	Pig	1	ERS132481
S13C	Systemic (Brain)	1	UK	UK	Pig	1	ERS132494
S13H	Systemic (Brain)	1	UK	UK	Pig	1	ERS132497
S17I	Systemic (Brain)	1/2	UK	UK	Pig	1	ERS132519
LL-P	Systemic (Brain)	2	UK	UK	Pig	1	ERS132352
S10Y	Systemic (Brain)	2	UK	UK	Pig	1	ERS132474
S10E	Systemic (Brain)	2	UK	UK	Pig	1	ERS132538
S11I	Systemic (Brain)	2	UK	UK	Pig	1	ERS132482
S12T	Systemic (Brain)	2	UK	UK	Pig	1	ERS132487
S12V	Systemic (Brain)	2	UK	UK	Pig	1	ERS132489
S15T	Systemic (Brain)	2	UK	UK	Pig	2	ERS132506
S15V	Systemic (Brain)	2	UK	UK	Pig	1	ERS132508
S16B	Systemic (Brain)	2	UK	UK	Pig	1	ERS132512
S16D	Systemic (Brain)	2	UK	UK	Pig	1	ERS132514
S16E	Systemic (Brain)	2	UK	UK	Pig	1	ERS132515
S17G	Systemic (Brain)	2	UK	UK	Pig	1	ERS132517
S17H	Systemic (Brain)	2	UK	UK	Pig	1	ERS132518
S90C	Systemic (Brain)	2	UK	UK	Pig	1	ERS132464
S92D	Systemic (Brain)	2	UK	UK	Pig	1	ERS132465
S93E	Systemic (Brain)	2	UK	UK	Pig	1	ERS132466
S96H	Systemic (Brain)	2	UK	UK	Pig	1	ERS132468
S91R	Systemic (Brain)	2	UK	UK	Pig	1	ERS132529
S94U	Systemic (Brain)	2	UK	UK	Pig	1	ERS132532
LL-T	Systemic (Brain)	3	UK	UK	Pig	3	ERS132356
S12X	Systemic (Brain)	4	UK	UK	Pig	4	ERS132544
LL-X	Systemic (Brain)	7	UK	UK	Pig	2	ERS132360
S10D	Systemic (Brain)	7	UK	UK	Pig	2	ERS132478
S15R	Systemic (Brain)	7	UK	UK	Pig	2	ERS132505
S13E	Systemic (Brain)	8	UK	UK	Pig	2	ERS132545
S91K	Systemic (Brain)	9	UK	UK	Pig	4	ERS132522
LL-Z	Systemic (Brain)	14	UK	UK	Pig	1	ERS132362
LL-Q	Systemic (other)	1	UK	UK	Pig	1	ERS132353
LL-R	Systemic (other)	1	UK	UK	Pig	1	ERS132354
S13I	Systemic (other)	1	UK	UK	Pig	1	ERS132498
S93M	Systemic (other)	1	UK	UK	Pig	1	ERS132524
S97P	Systemic (other)	1	UK	UK	Pig	1	ERS132527
S10X	Systemic (other)	2	UK	UK	Pig	1	ERS132473
S10A	Systemic (other)	2	UK	UK	Pig	1	ERS132475
S11G	Systemic (other)	2	UK	UK	Pig	1	ERS132480
S12S	Systemic (other)	2	UK	UK	Pig	1	ERS132486
S13B	Systemic (other)	2	UK	UK	Pig	1	ERS132493
S13F	Systemic (other)	2	UK	UK	Pig	1	ERS132496
S15U	Systemic (other)	2	UK	UK	Pig	1	ERS132507
S94F	Systemic (other)	2	UK	UK	Pig	2	ERS132467
LL-W	Systemic (other)	7	UK	UK	Pig	2	ERS132359
S15W	Systemic (other)	9	UK	UK	Pig	4	ERS132509
LL-Y	Systemic (other)	14	UK	UK	Pig	1	ERS132361
S12Y	Systemic (other)	14	UK	UK	Pig	1	ERS132491
S99I	Systemic (other)	14	UK	UK	Pig	1	ERS132469
S92L	Systemic (other)	14	UK	UK	Pig	1	ERS132523
S95V	Systemic (other)	14	UK	UK	Pig	1	ERS132533
S16F	Systemic (other)	16	UK	UK	Pig	4	ERS132516
S11J	Respiratory	1	UK	UK	Pig	5	ERS132539
S11K	Respiratory	1	UK	UK	Pig	2	ERS132540
S14M	Respiratory	1	UK	UK	Pig	2	ERS132548
S10F	Respiratory	1/2	UK	UK	Pig	2	ERS132479
S16A	Respiratory	1/2	UK	UK	Pig	4	ERS132551
S11N	Respiratory	2	UK	UK	Pig	1	ERS132485
S12U	Respiratory	2	UK	UK	Pig	1	ERS132488
S13D	Respiratory	2	UK	UK	Pig	2	ERS132495
S16C	Respiratory	2	UK	UK	Pig	2	ERS132513
S99B	Respiratory	2	UK	UK	Pig	1	ERS132463
S99Q	Respiratory	2	UK	UK	Pig	2	ERS132528
S92S	Respiratory	2	UK	UK	Pig	1	ERS132530
S98Y	Respiratory	2	UK	UK	Pig	1	ERS132471
LL-S	Respiratory	3	UK	UK	Pig	2	ERS132355
S10B	Respiratory	3	UK	UK	Pig	2	ERS132476
S11L	Respiratory	3	UK	UK	Pig	2	ERS132483
S11M	Respiratory	3	UK	UK	Pig	3	ERS132484
S12Q	Respiratory	3	UK	UK	Pig	2	ERS132542
S15S	Respiratory	3	UK	UK	Pig	3	ERS132549
S15X	Respiratory	3	UK	UK	Pig	2	ERS132510
S99Z	Respiratory	3	UK	UK	Pig	4	ERS132536
LL-U	Respiratory	4	UK	UK	Pig	2	ERS132357
S14J	Respiratory	4	UK	UK	Pig	4	ERS132547
S14K	Respiratory	4	UK	UK	Pig	4	ERS132499
S14L	Respiratory	4	UK	UK	Pig	4	ERS132500
S14O	Respiratory	4	UK	UK	Pig	3	ERS132502
S10W	Respiratory	7	UK	UK	Pig	2	ERS132472
S11O	Respiratory	7	UK	UK	Pig	2	ERS132541
S12R	Respiratory	7	UK	UK	Pig	4	ERS132543
S13G	Respiratory	8	UK	UK	Pig	3	ERS132546
S16Z	Respiratory	8	UK	UK	Pig	3	ERS132550
S96W	Respiratory	9	UK	UK	Pig	2	ERS132534
S97X	Respiratory	9	UK	UK	Pig	4	ERS132535
S96O	Respiratory	12	UK	UK	Pig	4	ERS132526
LS2D	Respiratory	14	UK	UK	Pig	4	ERS132374
LS3E	Respiratory	14	UK	UK	Pig	4	ERS132375
LS4F	Respiratory	14	UK	UK	Pig	1	ERS132376
S12W	Respiratory	14	UK	UK	Pig	1	ERS132490
S95G	Respiratory	23	UK	UK	Pig	4	ERS132521
LS8X	Non-clinical	1	UK	UK	Pig	4	ERS132440
LS5Q	Non-clinical	1	UK	UK	Pig	4	ERS132457
LS6R	Non-clinical	1	UK	UK	Pig	4	ERS132458
LS7W	Non-clinical	1/2	UK	UK	Pig	2	ERS132439
LS5R	Non-clinical	1/2	UK	UK	Pig	2	ERS132387
LSH	Non-clinical	1/2	UK	UK	Pig	2	ERS132365
LS6G	Non-clinical	1/2	UK	UK	Pig	2	ERS132448
LSL	Non-clinical	2	UK	UK	Pig	2	ERS132363
LS0E	Non-clinical	2	UK	UK	Pig	4	ERS132422
LS1F	Non-clinical	2	UK	UK	Pig	2	ERS132423
LS2G	Non-clinical	2	UK	UK	Pig	1	ERS132424
LS3H	Non-clinical	2	UK	UK	Pig	1	ERS132425
LS1Q	Non-clinical	2	UK	UK	Pig	2	ERS132433
LS2R	Non-clinical	2	UK	UK	Pig	2	ERS132434
LS7T	Non-clinical	3	UK	UK	Pig	4	ERS132389
LS0M	Non-clinical	4	UK	UK	Pig	3	ERS132382
LS7A	Non-clinical	4	UK	UK	Pig	4	ERS132419
LS4P	Non-clinical	4	UK	UK	Pig	3	ERS132456
LS1M	Non-clinical	6	UK	UK	Pig	4	ERS132453
LS3D	Non-clinical	7	UK	UK	Pig	2	ERS132445
LS4E	Non-clinical	7	UK	UK	Pig	2	ERS132446
LS5F	Non-clinical	7	UK	UK	Pig	2	ERS132447
LS1C	Non-clinical	Non-typeable	UK	UK	Pig	4	ERS132373
LS8J	Non-clinical	Non-typeable	UK	UK	Pig	4	ERS132380
LS3P	Non-clinical	Non-typeable	UK	UK	Pig	5	ERS132385
LS0X	Non-clinical	Non-typeable	UK	UK	Pig	4	ERS132392
LS1Y	Non-clinical	Non-typeable	UK	UK	Pig	4	ERS132393
LS2Z	Non-clinical	Non-typeable	UK	UK	Pig	5	ERS132394
LS4B	Non-clinical	Non-typeable	UK	UK	Pig	3	ERS132396
LS7E	Non-clinical	Non-typeable	UK	UK	Pig	4	ERS132399
LS8F	Non-clinical	Non-typeable	UK	UK	Pig	5	ERS132400
LS9G	Non-clinical	Non-typeable	UK	UK	Pig	4	ERS132401
LS0I	Non-clinical	Non-typeable	UK	UK	Pig	4	ERS132402
LS1J	Non-clinical	Non-typeable	UK	UK	Pig	5	ERS132403
LS2K	Non-clinical	Non-typeable	UK	UK	Pig	4	ERS132404
LS4M	Non-clinical	Non-typeable	UK	UK	Pig	4	ERS132406
LS7P	Non-clinical	Non-typeable	UK	UK	Pig	4	ERS132409
LS8Q	Non-clinical	Non-typeable	UK	UK	Pig	4	ERS132410
LS9R	Non-clinical	Non-typeable	UK	UK	Pig	4	ERS132411
LS3W	Non-clinical	Non-typeable	UK	UK	Pig	5	ERS132415
LS4X	Non-clinical	Non-typeable	UK	UK	Pig	5	ERS132416
LS5Y	Non-clinical	Non-typeable	UK	UK	Pig	4	ERS132417
LS8B	Non-clinical	Non-typeable	UK	UK	Pig	4	ERS132420
LS9C	Non-clinical	Non-typeable	UK	UK	Pig	4	ERS132421
LS4I	Non-clinical	Non-typeable	UK	UK	Pig	5	ERS132426
LS5J	Non-clinical	Non-typeable	UK	UK	Pig	4	ERS132427
LS7L	Non-clinical	Non-typeable	UK	UK	Pig	3	ERS132429
LS8M	Non-clinical	Non-typeable	UK	UK	Pig	3	ERS132430
LS9N	Non-clinical	Non-typeable	UK	UK	Pig	5	ERS132431
LS0P	Non-clinical	Non-typeable	UK	UK	Pig	3	ERS132432
LS5U	Non-clinical	Non-typeable	UK	UK	Pig	4	ERS132437
LS6V	Non-clinical	Non-typeable	UK	UK	Pig	3	ERS132438
LS9Y	Non-clinical	Non-typeable	UK	UK	Pig	4	ERS132441
LS0A	Non-clinical	Non-typeable	UK	UK	Pig	4	ERS132442
LS1B	Non-clinical	Non-typeable	UK	UK	Pig	4	ERS132443
LS2C	Non-clinical	Non-typeable	UK	UK	Pig	4	ERS132444
LS8I	Non-clinical	Non-typeable	UK	UK	Pig	5	ERS132450
LS9J	Non-clinical	Non-typeable	UK	UK	Pig	3	ERS132451
LSV	Non-clinical	Non-typeable	UK	UK	Pig	4	ERS132371
LS0L	Non-clinical	Non-typeable	UK	UK	Pig	4	ERS132452
LS2N	Non-clinical	Non-typeable	UK	UK	Pig	4	ERS132454
S93T	Non-clinical	Non-typeable	UK	UK	Pig	5	ERS132531
LS0C	Unknown	1	UK	UK	Pig	4	ERS132462
LS9U	Unknown	1	UK	UK	Pig	5	ERS132461
LS8U	Unknown	2	UK	UK	Pig	1	ERS132390
LSS	Unknown	2	UK	UK	Pig	1	ERS132366
LSD	Unknown	2	UK	UK	Pig	1	ERS132367
LS0B	Unknown	Non-typeable	UK	UK	Pig	4	ERS132372
LSK	Unknown	Non-typeable	UK	UK	Pig	4	ERS132370
S95N	Unknown	Non-typeable	UK	UK	Pig	4	ERS132525
LSW	Unknown*	1	UK	UK	Pig	4	ERS132364
S15Y	Unknown*	1	UK	UK	Pig	1	ERS132511
LS4Q	Unknown*	1/2	UK	UK	Pig	2	ERS132386
LS6S	Unknown*	1/2	UK	UK	Pig	2	ERS132388
LS9V	Unknown*	1/2	UK	UK	Pig	2	ERS132391
LS7H	Unknown*	1/2	UK	UK	Pig	2	ERS132449
LS1N	Unknown*	2	UK	UK	Pig	1	ERS132383
LS2O	Unknown*	2	UK	UK	Pig	1	ERS132384
LS5C	Unknown*	2	UK	UK	Pig	1	ERS132397
LS0T	Unknown*	2	UK	UK	Pig	1	ERS132412
LS1U	Unknown*	2	UK	UK	Pig	1	ERS132413
LS7S	Unknown*	2	UK	UK	Pig	1	ERS132459
LS8T	Unknown*	2	UK	UK	Pig	1	ERS132460
S10C	Unknown*	2	UK	UK	Pig	1	ERS132477
LS3S	Unknown*	3	UK	UK	Pig	4	ERS132435
LS4T	Unknown*	3	UK	UK	Pig	4	ERS132436
S13A	Unknown*	3	UK	UK	Pig	2	ERS132492
S97A	Unknown*	4	UK	UK	Pig	3	ERS132520
LS3A	Unknown*	4	UK	UK	Pig	4	ERS132395
LS6Z	Unknown*	7	UK	UK	Pig	2	ERS132418
LS6D	Unknown*	Non-typeable	UK	UK	Pig	5	ERS132398
LS2V	Unknown*	Non-typeable	UK	UK	Pig	5	ERS132414
LS6K	Unknown*	Non-typeable	UK	UK	Pig	4	ERS132428
B18E	Systemic (Brain)**	2	Vietnam	Vietnam	Human	1	ERS156197
B10F	Systemic (Brain)**	2	Vietnam	Vietnam	Human	1	ERS156198
B11G	Systemic (Brain)**	2	Vietnam	Vietnam	Human	1	ERS156199
B17H	Systemic (Brain)**	2	Vietnam	Vietnam	Human	1	ERS156200
B18I	Systemic (Brain)**	2	Vietnam	Vietnam	Human	1	ERS156201
B23J	Systemic (Brain)**	2	Vietnam	Vietnam	Human	1	ERS156202
B29K	Systemic (Brain)**	2	Vietnam	Vietnam	Human	1	ERS156203
B21L	Systemic (Brain)**	2	Vietnam	Vietnam	Human	1	ERS156204
B23M	Systemic (Brain)**	2	Vietnam	Vietnam	Human	1	ERS156205
B26N	Systemic (Brain)**	2	Vietnam	Vietnam	Human	1	ERS156206
B24O	Systemic (Brain)**	2	Vietnam	Vietnam	Human	1	ERS156207
B28P	Systemic (Brain)**	2	Vietnam	Vietnam	Human	1	ERS156208
B21Q	Systemic (Brain)**	2	Vietnam	Vietnam	Human	1	ERS156209
B27R	Systemic (Brain)**	2	Vietnam	Vietnam	Human	1	ERS156210
B21S	Systemic (Brain)**	2	Vietnam	Vietnam	Human	1	ERS156211
B21T	Systemic (Brain)**	2	Vietnam	Vietnam	Human	1	ERS156212
B23U	Systemic (Brain)**	2	Vietnam	Vietnam	Human	1	ERS156213
B27V	Systemic (Brain)**	2	Vietnam	Vietnam	Human	1	ERS156214
B24W	Systemic (Brain)**	2	Vietnam	Vietnam	Human	1	ERS156215
B22X	Systemic (Brain)**	2	Vietnam	Vietnam	Human	1	ERS156216
B28Y	Systemic (Brain)**	2	Vietnam	Vietnam	Human	1	ERS156217
B33Z	Systemic (Brain)**	2	Vietnam	Vietnam	Human	1	ERS156218
B38A	Systemic (Brain)**	2	Vietnam	Vietnam	Human	1	ERS018463
B35B	Systemic (Brain)**	2	Vietnam	Vietnam	Human	1	ERS156220
B31C	Systemic (Brain)**	2	Vietnam	Vietnam	Human	1	ERS156221
B39D	Systemic (Brain)**	2	Vietnam	Vietnam	Human	1	ERS156222
B34E	Systemic (Brain)**	2	Vietnam	Vietnam	Human	1	ERS156223
B35F	Systemic (Brain)**	2	Vietnam	Vietnam	Human	1	ERS156224
B36G	Systemic (Brain)**	2	Vietnam	Vietnam	Human	1	ERS156225
B37H	Systemic (Brain)**	2	Vietnam	Vietnam	Human	1	ERS156226
B38I	Systemic (Brain)**	2	Vietnam	Vietnam	Human	1	ERS156227
B32J	Systemic (Brain)**	2	Vietnam	Vietnam	Human	1	ERS156228
B36K	Systemic (Brain)**	2	Vietnam	Vietnam	Human	1	ERS156229
B33L	Systemic (Brain)**	2	Vietnam	Vietnam	Human	1	ERS156230
B41M	Systemic (Brain)**	2	Vietnam	Vietnam	Human	1	ERS156231
B48N	Systemic (Brain)**	2	Vietnam	Vietnam	Human	1	ERS156232
B44O	Systemic (Brain)**	2	Vietnam	Vietnam	Human	1	ERS156233
B46P	Systemic (Brain)**	2	Vietnam	Vietnam	Human	1	ERS156234
B41Q	Systemic (Brain)**	2	Vietnam	Vietnam	Human	1	ERS156235
B44R	Systemic (Brain)**	2	Vietnam	Vietnam	Human	1	ERS156236
B42S	Systemic (Brain)**	2	Vietnam	Vietnam	Human	1	ERS156237
B40T	Systemic (Brain)**	2	Vietnam	Vietnam	Human	1	ERS156238
B41U	Systemic (Brain)**	2	Vietnam	Vietnam	Human	1	ERS156239
B45V	Systemic (Brain)**	2	Vietnam	Vietnam	Human	1	ERS156240
B46W	Systemic (Brain)**	2	Vietnam	Vietnam	Human	1	ERS156241
B41X	Systemic (Brain)**	2	Vietnam	Vietnam	Human	1	ERS156242
B48Y	Systemic (Brain)**	2	Vietnam	Vietnam	Human	1	ERS156243
E03B	Systemic (Brain)**	2	Vietnam	Vietnam	Human	1	ERS156244
E00C	Systemic (Brain)**	2	Vietnam	Vietnam	Human	1	ERS156245
E05E	Systemic (Brain)**	2	Vietnam	Vietnam	Human	1	ERS156246
E00F	Systemic (Brain)**	2	Vietnam	Vietnam	Human	1	ERS156247
E03G	Systemic (Brain)**	2	Vietnam	Vietnam	Human	1	ERS156248
E04H	Systemic (Brain)**	2	Vietnam	Vietnam	Human	1	ERS156249
E01I	Systemic (Brain)**	2	Vietnam	Vietnam	Human	1	ERS156250
E04J	Systemic (Brain)**	2	Vietnam	Vietnam	Human	1	ERS156251
E00K	Systemic (Brain)**	2	Vietnam	Vietnam	Human	1	ERS156252
E08L	Systemic (Brain)**	2	Vietnam	Vietnam	Human	1	ERS156253
E01D	Systemic (Brain)**	2	Vietnam	Vietnam	Human	1	ERS156254
E14M	Systemic (Brain)**	2	Vietnam	Vietnam	Human	1	ERS156255
E10N	Systemic (Brain)**	2	Vietnam	Vietnam	Human	1	ERS156256
E11O	Systemic (Brain)**	2	Vietnam	Vietnam	Human	1	ERS156257
E17P	Systemic (Brain)**	2	Vietnam	Vietnam	Human	1	ERS156258
E11Q	Systemic (Brain)**	2	Vietnam	Vietnam	Human	1	ERS156259
E21R	Systemic (Brain)**	2	Vietnam	Vietnam	Human	1	ERS156260
E23S	Systemic (Brain)**	2	Vietnam	Vietnam	Human	1	ERS156261
E24T	Systemic (Brain)**	2	Vietnam	Vietnam	Human	1	ERS156262
E21U	Systemic (Brain)**	2	Vietnam	Vietnam	Human	1	ERS156263
E21V	Systemic (Brain)**	2	Vietnam	Vietnam	Human	1	ERS156264
E34W	Systemic (Brain)**	2	Vietnam	Vietnam	Human	1	ERS156265
E36X	Systemic (Brain)**	2	Vietnam	Vietnam	Human	1	ERS156266
E30Y	Systemic (Brain)**	2	Vietnam	Vietnam	Human	1	ERS156267
E30Z	Systemic (Brain)**	2	Vietnam	Vietnam	Human	1	ERS156268
E39A	Systemic (Brain)**	2	Vietnam	Vietnam	Human	1	ERS156269
E56B	Systemic (Brain)**	2	Vietnam	Vietnam	Human	1	ERS156270
E57C	Systemic (Brain)**	2	Vietnam	Vietnam	Human	1	ERS156271
E58D	Systemic (Brain)**	2	Vietnam	Vietnam	Human	1	ERS156272
E55E	Systemic (Brain)**	2	Vietnam	Vietnam	Human	1	ERS156273
E63F	Systemic (Brain)**	2	Vietnam	Vietnam	Human	1	ERS156274
E66G	Systemic (Brain)**	2	Vietnam	Vietnam	Human	1	ERS156275
E62H	Systemic (Brain)**	2	Vietnam	Vietnam	Human	1	ERS156276
E60I	Systemic (Brain)**	2	Vietnam	Vietnam	Human	1	ERS156277
S1J	Systemic (Brain)**	2	Vietnam	Vietnam	Human	1	ERS156311
S1K	Systemic (Brain)**	2	Vietnam	Vietnam	Human	1	ERS156312
S1L	Systemic (Brain)**	2	Vietnam	Vietnam	Human	1	ERS156313
S1M	Systemic (Brain)**	2	Vietnam	Vietnam	Human	1	ERS156314
S1N	Systemic (Brain)**	2	Vietnam	Vietnam	Human	1	ERS156315
S1O	Systemic (Brain)**	2	Vietnam	Vietnam	Human	1	ERS156316
S2P	Systemic (Brain)**	2	Vietnam	Vietnam	Human	1	ERS156317
S2Q	Systemic (Brain)**	2	Vietnam	Vietnam	Human	1	ERS156318
S2R	Systemic (Brain)**	2	Vietnam	Vietnam	Human	1	ERS156319
S2S	Systemic (Brain)**	2	Vietnam	Vietnam	Human	1	ERS156320
S2T	Systemic (Brain)**	2	Vietnam	Vietnam	Human	1	ERS156321
S2U	Systemic (Brain)**	2	Vietnam	Vietnam	Human	1	ERS156322
S2V	Systemic (Brain)**	2	Vietnam	Vietnam	Human	1	ERS156323
S2W	Systemic (Brain)**	2	Vietnam	Vietnam	Human	1	ERS156324
S2X	Systemic (Brain)**	2	Vietnam	Vietnam	Human	1	ERS156325
S2Y	Systemic (Brain)**	2	Vietnam	Vietnam	Human	1	ERS156326
S3Z	Systemic (Brain)**	2	Vietnam	Vietnam	Human	1	ERS156327
S3A	Systemic (Brain)**	2	Vietnam	Vietnam	Human	1	ERS156328
S3B	Systemic (Brain)**	2	Vietnam	Vietnam	Human	1	ERS156329
S3C	Systemic (Brain)**	2	Vietnam	Vietnam	Human	1	ERS156330
S3D	Systemic (Brain)**	2	Vietnam	Vietnam	Human	1	ERS156331
S3E	Systemic (Brain)**	2	Vietnam	Vietnam	Human	1	ERS156332
S3F	Systemic (Brain)**	2	Vietnam	Vietnam	Human	1	ERS156333
S3G	Systemic (Brain)**	2	Vietnam	Vietnam	Human	1	ERS156334
S4H	Systemic (Brain)**	2	Vietnam	Vietnam	Human	1	ERS156335
S4I	Systemic (Brain)**	2	Vietnam	Vietnam	Human	1	ERS156336
S4J	Systemic (Brain)**	2	Vietnam	Vietnam	Human	1	ERS156337
S4K	Systemic (Brain)**	2	Vietnam	Vietnam	Human	1	ERS156338
S6L	Systemic (Brain)**	2	Vietnam	Vietnam	Human	1	ERS156339
S6M	Systemic (Brain)**	2	Vietnam	Vietnam	Human	1	ERS156340
S6N	Systemic (Brain)**	2	Vietnam	Vietnam	Human	1	ERS156341
S6O	Systemic (Brain)**	2	Vietnam	Vietnam	Human	1	ERS156342
S7P	Systemic (Brain)**	2	Vietnam	Vietnam	Human	1	ERS156343
S7Q	Systemic (Brain)**	2	Vietnam	Vietnam	Human	1	ERS156344
S7R	Systemic (Brain)**	2	Vietnam	Vietnam	Human	1	ERS156345
S7S	Systemic (Brain)**	2	Vietnam	Vietnam	Human	1	ERS156346
S7T	Systemic (Brain)**	2	Vietnam	Vietnam	Human	1	ERS156347
S8U	Systemic (Brain)**	2	Vietnam	Vietnam	Human	1	ERS156348
S8V	Systemic (Brain)**	2	Vietnam	Vietnam	Human	1	ERS156349
S8W	Systemic (Brain)**	2	Vietnam	Vietnam	Human	1	ERS156350
S8X	Systemic (Brain)**	2	Vietnam	Vietnam	Human	1	ERS156351
S8Y	Systemic (Brain)**	2	Vietnam	Vietnam	Human	1	ERS156352
S8Z	Systemic (Brain)**	2	Vietnam	Vietnam	Human	1	ERS156353
S9J	Systemic (Brain)**	2	Vietnam	Vietnam	Human	1	ERS156354
S9A	Systemic (Brain)**	2	Vietnam	Vietnam	Human	1	ERS156355
S11P	Systemic (Brain)**	2	Vietnam	Vietnam	Human	1	ERS156356
S12Z	Systemic (Brain)**	2	Vietnam	Vietnam	Human	1	ERS156357
V20B	Systemic (Brain)**	2	Vietnam	Vietnam	Human	1	ERS156358
V22C	Systemic (Brain)**	2	Vietnam	Vietnam	Human	1	ERS156359
V27D	Systemic (Brain)**	2	Vietnam	Vietnam	Human	1	ERS156360
V32E	Systemic (Brain)**	2	Vietnam	Vietnam	Human	1	ERS156361
V39F	Systemic (Brain)**	2	Vietnam	Vietnam	Human	1	ERS156362
V30G	Systemic (Brain)**	2	Vietnam	Vietnam	Human	1	ERS156363
V36H	Systemic (Brain)**	2	Vietnam	Vietnam	Human	1	ERS156364
V31I	Systemic (Brain)**	2	Vietnam	Vietnam	Human	1	ERS156365
V31J	Systemic (Brain)**	2	Vietnam	Vietnam	Human	1	ERS156366
V33K	Systemic (Brain)**	2	Vietnam	Vietnam	Human	1	ERS156367
V34L	Systemic (Brain)**	2	Vietnam	Vietnam	Human	1	ERS156368
V36M	Systemic (Brain)**	2	Vietnam	Vietnam	Human	1	ERS156369
V37N	Systemic (Brain)**	2	Vietnam	Vietnam	Human	1	ERS156370
V38O	Systemic (Brain)**	2	Vietnam	Vietnam	Human	1	ERS156371
V34P	Systemic (Brain)**	2	Vietnam	Vietnam	Human	1	ERS156372
V39Q	Systemic (Brain)**	2	Vietnam	Vietnam	Human	1	ERS156373
V30R	Systemic (Brain)**	2	Vietnam	Vietnam	Human	1	ERS156374
V35S	Systemic (Brain)**	2	Vietnam	Vietnam	Human	1	ERS156375
V30T	Systemic (Brain)**	2	Vietnam	Vietnam	Human	1	ERS156376
V36U	Systemic (Brain)**	2	Vietnam	Vietnam	Human	1	ERS156377
V36V	Systemic (Brain)**	2	Vietnam	Vietnam	Human	1	ERS156378
V37W	Systemic (Brain)**	2	Vietnam	Vietnam	Human	1	ERS156379
V38X	Systemic (Brain)**	2	Vietnam	Vietnam	Human	1	ERS156380
V38Y	Systemic (Brain)**	2	Vietnam	Vietnam	Human	1	ERS156381
V38Z	Systemic (Brain)**	2	Vietnam	Vietnam	Human	1	ERS156382
0Z-A	Systemic (other)***	2	Vietnam	Vietnam	Pig	1	ERS156386
0Z-B	Systemic (other)***	2	Vietnam	Vietnam	Pig	1	ERS156383
0Z-C	Systemic (other)***	2	Vietnam	Vietnam	Pig	1	ERS156384
0Z-D	Systemic (other)***	2	Vietnam	Vietnam	Pig	1	ERS156385
CU2A	Systemic (other)***	2	Vietnam	Vietnam	Pig	1	ERS156388
CU2Z	Systemic (other)***	2	Vietnam	Vietnam	Pig	1	ERS156387
F1L	Non-clinical	2	Vietnam	Vietnam	Pig	1	ERS156279
F1N	Non-clinical	2	Vietnam	Vietnam	Pig	1	ERS156280
F2P	Non-clinical	2	Vietnam	Vietnam	Pig	1	ERS156281
F2S	Non-clinical	2	Vietnam	Vietnam	Pig	1	ERS156282
F4V	Non-clinical	2	Vietnam	Vietnam	Pig	1	ERS156283
F5D	Non-clinical	2	Vietnam	Vietnam	Pig	1	ERS156284
F5F	Non-clinical	2	Vietnam	Vietnam	Pig	1	ERS156285
F5K	Non-clinical	2	Vietnam	Vietnam	Pig	1	ERS156286
F7L	Non-clinical	2	Vietnam	Vietnam	Pig	1	ERS156287
F7M	Non-clinical	2	Vietnam	Vietnam	Pig	1	ERS156288
F7N	Non-clinical	2	Vietnam	Vietnam	Pig	1	ERS156289
F9O	Non-clinical	2	Vietnam	Vietnam	Pig	1	ERS156290
F19J	Non-clinical	2	Vietnam	Vietnam	Pig	1	ERS156278
F17K	Non-clinical	2	Vietnam	Vietnam	Pig	1	ERS156292
F14M	Non-clinical	2	Vietnam	Vietnam	Pig	1	ERS156293
F21O	Non-clinical	2	Vietnam	Vietnam	Pig	1	ERS156294
F20Q	Non-clinical	2	Vietnam	Vietnam	Pig	1	ERS156295
F25R	Non-clinical	2	Vietnam	Vietnam	Pig	1	ERS156296
F38T	Non-clinical	2	Vietnam	Vietnam	Pig	1	ERS156297
F36U	Non-clinical	2	Vietnam	Vietnam	Pig	1	ERS156298
F45W	Non-clinical	2	Vietnam	Vietnam	Pig	1	ERS156299
F49X	Non-clinical	2	Vietnam	Vietnam	Pig	1	ERS156300
F48Y	Non-clinical	2	Vietnam	Vietnam	Pig	1	ERS156301
F41Z	Non-clinical	2	Vietnam	Vietnam	Pig	1	ERS156302
F48A	Non-clinical	2	Vietnam	Vietnam	Pig	1	ERS156303
F43B	Non-clinical	2	Vietnam	Vietnam	Pig	1	ERS156304
F51C	Non-clinical	2	Vietnam	Vietnam	Pig	1	ERS156305
F57E	Non-clinical	2	Vietnam	Vietnam	Pig	1	ERS156306
F57G	Non-clinical	2	Vietnam	Vietnam	Pig	1	ERS156307
F55H	Non-clinical	2	Vietnam	Vietnam	Pig	1	ERS156308
F50I	Non-clinical	2	Vietnam	Vietnam	Pig	1	ERS156309
F53J	Non-clinical	2	Vietnam	Vietnam	Pig	1	ERS156310
ST1	Unknown	1	Published1	China	Pig	4	CP002651
P1/7	Systemic (Brain)	2	Published2	UK	Pig	1	AM946016
SC84	Systemic (Brain)	2	Published2	China	Human	1	FM252031
BM407	Systemic (Brain)	2	Published2	Vietnam	Human	1	FM252032
98HAH33	Systemic (Brain)	2	Published3	China	Human	1	CP000408
05ZYH33	Systemic (Brain)	2	Published3	China	Human	1	CP000407
GZ1	Unknown	2	Published4	China	Human	1	CP000837
A7	Systemic (Brain)	2	Published1	China	Pig	1	CP002570
D9	Systemic (other)	7	Published1	China	Pig	2	CP002641
JS14	Systemic (other)	14	Published5	China	Pig	1	CP002465
SS12	Respiratory	1/2	Published1	China	Pig	1	CP002640
S735	Respiratory	2	Published6	The Netherlands	Pig	1	CP003736
ST3	Respiratory	3	Published7	China	Pig	2	CP002633
D12	Respiratory	9	Published1	China	Pig	4	CP002644
R61	Respiratory	Non-typeable	Published8	China	Pig	5	AEYY00000000
*Pig had signs of Streptococcal disease but isolate came from tonsils or tracheo-bronchus
**These isolated were specifically from cerebrospinal fluid
***These isolates were specifically from blood
References
1	Zhang, A. et al. Comparative genomic analysis of Streptococcus suis reveals significant genomic diversity among different serotypes. BMC genomics 12, 523 (2011).
2	Holden, M.T. et al. Rapid evolution of virulence and drug resistance in the emerging zoonotic pathogen Streptococcus suis. PloS one 4, e6072 (2009).
3	Chen, C. et al. A glimpse of streptococcal toxic shock syndrome from comparative genomics of S. suis 2 Chinese isolates. PloS one 2, e315 (2007).
4	Ye, C. et al. Clinical, experimental, and genomic differences between intermediately pathogenic, highly pathogenic, and epidemic Streptococcus suis. The Journal of infectious diseases 199, 97-107 (2009).
5	Hu, P. et al. Complete genome sequence of Streptococcus suis serotype 3 strain ST3. Journal of bacteriology 193, 3428-9 (2011).
6	Boyle, B. et al. Genome sequence of the swine pathogen Streptococcus suis serotype 2 strain S735. Journal of bacteriology 194, 6343-4 (2012).
7	Hu, P. et al. Complete genome sequence of Streptococcus suis serotype 14 strain JS14. Journal of bacteriology 193, 2375-6 (2011).
8	Hu, P. et al. Comparative genomics study of multi-drug-resistance mechanisms in the antibiotic-resistant Streptococcus suis R61 strain. PloS one 6, e24988 (2011).
