# Supplementary material for: Publisher Correction: Genomic signatures of human and animal disease in the zoonotic pathogen Streptococcus suis
Source: Nat Commun. 2019 Nov 22;10:5326. doi: 10.1038/s41467-019-13138-w (PMC6874593; doi:10.1038/s41467-019-13138-w)
Supplement: Supplementary file 2 — Table S2 [file 41467_2019_13138_MOESM2_ESM.xlsx]

## Sheet: decreasing
COG functional category	MGE
[C] COG0674 Pyruvate:ferredoxin oxidoreductase and related 2-oxoacid:ferredoxin oxidoreductases, alpha subunit	unknown
[C] COG1838 Tartrate dehydratase beta subunit/Fumarate hydratase class I, C-terminal domain	unknown
[EH] COG0028 Thiamine pyrophosphate-requiring enzymes [acetolactate synthase, pyruvate dehydrogenase (cytochrome), glyoxylate carboligase, phosphonopyruvate decarboxylase]	phage4
[G] COG1082 Sugar phosphate isomerases/epimerases	phage2
[GHR] COG3961 Pyruvate decarboxylase and related thiamine pyrophosphate-requiring enzymes	unknown
[HR] COG1060 Thiamine biosynthesis enzyme ThiH and related uncharacterized enzymes	unknown
[K] COG0557 Exoribonuclease R	phage8
[K] COG1395 Predicted transcriptional regulator	phage4
[K] COG1396 Predicted transcriptional regulators	unknown
[K] COG1396 Predicted transcriptional regulators	unknown
[K] COG1396 Predicted transcriptional regulators	ICE
[K] COG1396 Predicted transcriptional regulators	unknown
[K] COG1396 Predicted transcriptional regulators	unknown
[KL] COG1061 DNA or RNA helicases of superfamily II	unknown
[KL] COG4646 DNA methylase	gi2
[KL] COG4646 DNA methylase	ICE
[L] COG0270 Site-specific DNA methylase	ICE
[L] COG0389 Nucleotidyltransferase/DNA polymerase involved in DNA repair	unknown
[L] COG0629 Single-stranded DNA-binding protein	unknown
[L] COG1961 Site-specific recombinases, DNA invertase Pin homologs	gi2
[L] COG2963 Transposase and inactivated derivatives	unknown
[L] COG3335 Transposase and inactivated derivatives	unknown
[L] COG3547 Transposase and inactivated derivatives	unknown
[L] COG3547 Transposase and inactivated derivatives	unknown
[L] COG4581 Superfamily II RNA helicase	ICE
[L] COG5145 DNA excision repair protein	phage4
[LKJ] COG0513 Superfamily II DNA and RNA helicases	unknown
[M] COG0739 Membrane proteins related to metalloendopeptidases	unknown
[MG] COG0451 Nucleoside-diphosphate-sugar epimerases	ICE
[O] COG1076 DnaJ-domain-containing proteins 1	ICE
[P] COG0226 ABC-type phosphate transport system, periplasmic component	ICE
[P] COG0529 Adenylylsulfate kinase and related kinases	ICE
[P] COG0803 ABC-type metal ion transport system, periplasmic component/surface adhesin	unknown
[P] COG1122 ABC-type cobalt transport system, ATPase component	unknown
[P] COG1464 ABC-type metal ion transport system, periplasmic component/surface antigen	unknown
[R] COG0596 Predicted hydrolases or acyltransferases (alpha/beta hydrolase superfamily)	unknown
[R] COG0701 Predicted permeases	ICE
[R] COG1266 Predicted metal-dependent membrane protease	ICE
[R] COG2151 Predicted metal-sulfur cluster biosynthetic enzyme	unknown
[R] COG3942 Surface antigen	ICE
[R] COG5545 Predicted P-loop ATPase and inactivated derivatives	unknown
[S] COG4926 Phage-related protein	ICE
[S] COG4995 Uncharacterized protein conserved in bacteria	ICE
[T] COG2114 Adenylate cyclase, family 3 (some proteins contain HAMP domain)	phage4
[V] COG0841 Cation/multidrug efflux pump	unknown
