# Supplementary material for: Publisher Correction: Genomic signatures of human and animal disease in the zoonotic pathogen Streptococcus suis
Source: Nat Commun. 2019 Nov 22;10:5326. doi: 10.1038/s41467-019-13138-w (PMC6874593; doi:10.1038/s41467-019-13138-w)
Supplement: Supplementary file 3 — Table S3 [file 41467_2019_13138_MOESM3_ESM.xlsx]

## Sheet: table_s2_w_annot
Annotation	COG functional category	MGE
polysaccharide biosynthesis protein	[R] COG2244 Membrane protein involved in the export of O-antigen and teichoic acid	unknown
glycosyl_hydrolase_family_protein	[G] COG1472 Beta-glucosidase-related glycosidases	unknown
N-acetylmuramoyl-L-alanine amidase	[M] COG0860 N-acetylmuramoyl-L-alanine amidase	unknown
Orf28	[R] COG3942 Surface antigen	ICE
conjugative transposon single-strand binding protein	[G] COG0148 Enolase	ICE
Tn5252_protein	[U] COG3451 Type IV secretory pathway, VirB4 components	ICE
abortive_infection_protein_AbiGII	[S] COG2253 Uncharacterized conserved protein	ICE
transposase IS204//IS1096/IS1165 family protein	[L] COG3464 Transposase and inactivated derivatives	unknown
transposase_IS4_family_protein	[L] COG3039 Transposase and inactivated derivatives, IS5 family	unknown
nucleotide_sugar_dehydrogenase	[M] COG1004 Predicted UDP-glucose 6-dehydrogenase	capsule
Rep protein	[ET] COG0834 ABC-type amino acid transport/signal transduction systems, periplasmic component/domain	unknown
FtsK/SpoIIIE_family_protein	[D] COG1674 DNA segregation ATPase FtsK/SpoIIIE and related proteins	unknown
