# Supplementary material for: Publisher Correction: Genomic signatures of human and animal disease in the zoonotic pathogen Streptococcus suis
Source: Nat Commun. 2019 Nov 22;10:5326. doi: 10.1038/s41467-019-13138-w (PMC6874593; doi:10.1038/s41467-019-13138-w)
Supplement: Supplementary file 4 — Table S4 [file 41467_2019_13138_MOESM4_ESM.xlsx]

## Sheet: table_s4_w_annot
Annotation	COG functional category	MGE
nucleotide_sugar_dehydrogenase	[M] COG1004 Predicted UDP-glucose 6-dehydrogenase	capsule
aminotransferase	[M] COG0399 Predicted pyridoxal phosphate-dependent enzyme apparently involved in regulation of cell wall biogenesis	capsule
hypothetical_protein	[R] COG3973 Superfamily I DNA and RNA helicases	capsule
family_2_glycosyl_transferase	[M] COG1215 Glycosyltransferases, probably involved in cell wall biogenesis	capsule
capsular_polysaccharide_synthesis_protein	[R] COG2244 Membrane protein involved in the export of O-antigen and teichoic acid	capsule
Lipid A core - O-antigen ligase	[M] COG3307 Lipid A core - O-antigen ligase and related enzymes	capsule
membrane_protein	[L] COG1112 Superfamily I DNA and RNA helicases and helicase subunits	gi2
hypothetical_protein	[J] COG0525 Valyl-tRNA synthetase	gi2
single-strand binding protein	[LO] COG1474 Cdc6-related protein, AAA superfamily ATPase	gi2
conjugative transposon membrane protein	[P] COG2608 Copper chaperone	gi2
conjugative transposon membrane protein	[ER] COG1063 Threonine dehydrogenase and related Zn-dependent dehydrogenases	gi2
conjugative transposon single-strand binding protein	[L] COG0629 Single-stranded DNA-binding protein	gi2
conjugative transposon membrane protein	[E] COG0460 Homoserine dehydrogenase	gi2
hypothetical_protein	[M] COG2877 3-deoxy-D-manno-octulosonic acid (KDO) 8-phosphate synthase	gi2
hypothetical_protein	[G] COG0662 Mannose-6-phosphate isomerase	gi2
hypothetical_protein	[T] COG3852 Signal transduction histidine kinase, nitrogen specific	gi2
methyl transferase	[L] COG0270 Site-specific DNA methylase	gi2
hypothetical protein	[J] COG0480 Translation elongation factors (GTPases)	gi2
abortive_infection_protein_AbiGI	[K] COG5340 Predicted transcriptional regulator	ICE
erythromycin ribosome methylase	[J] COG0030 Dimethyladenosine transferase (rRNA methylation)	ICE
hypothetical_protein	[L] COG2189 Adenine specific DNA methylase Mod	ICE
XRE family transcriptional regulator	[K] COG2932 Predicted transcriptional regulator	ICE
hypothetical_protein	[J] COG0566 rRNA methylases	ICE
putative_conjugative_transposon_mobilization_protein	[J] COG1514 2'-5' RNA ligase	ICE
sugar_ABC_transporter_permease	[G] COG0395 ABC-type sugar transport system, permease component	ICE
transcriptional regulator/sugar kinase	[KG] COG1940 Transcriptional regulator/sugar kinase	ICE
L-fuculose kinase fucK	[G] COG1070 Sugar (pentulose and hexulose) kinases	ICE
F5/8_type_C_domain_containing_protein	[G] COG3345 Alpha-galactosidase	ICE
alpha-L-fucosidase	[G] COG3669 Alpha-L-fucosidase	ICE
bacterial extracellular solute-binding protein	[G] COG1653 ABC-type sugar transport system, periplasmic component	ICE
putative_ABC-type_sugar_transport_system,_permease_component	[G] COG1175 ABC-type sugar transport systems, permease components	ICE
blood group A- and B-cleaving endo-beta-galactosidase	[S] COG4260 Putative virion core protein (lumpy skin disease virus)	ICE
hypothetical_protein	[K] COG1695 Predicted transcriptional regulators	ICE
conjugative_transposon_membrane_protein	[P] COG0474 Cation transport ATPase	ICE
type IV secretory pathway VirD2 components (relaxase)	[U] COG3843 Type IV secretory pathway, VirD2 components (relaxase)	ICE
IgA-specific zinc metalloproteinase	[S] COG3583 Uncharacterized protein conserved in bacteria	ICE
prophage LambdaSa1%2C antirepressor	[S] COG3645 Uncharacterized phage-encoded protein	phage2
polysaccharide biosynthesis protein	[R] COG2244 Membrane protein involved in the export of O-antigen and teichoic acid	unknown
glycosyl_hydrolase_family_protein	[G] COG1472 Beta-glucosidase-related glycosidases	unknown
muramidase-released_protein_precursor_(136_kDa_surface_protein)	[M] COG0739 Membrane proteins related to metalloendopeptidases	unknown
PTS_system_lactose-specific_EIICB_component_2	[G] COG1455 Phosphotransferase system cellobiose-specific component IIC	unknown
transposase_IS4_family_protein	[C] COG1012 NAD-dependent aldehyde dehydrogenases	unknown
phage integrase family recombinase	[L] COG0582 Integrase	unknown
phage_protein	[L] COG0389 Nucleotidyltransferase/DNA polymerase involved in DNA repair	unknown
hypothetical_protein	[L] COG3464 Transposase and inactivated derivatives	unknown
transposase_IS4_family_protein	[L] COG3385 FOG: Transposase and inactivated derivatives	unknown
hypothetical_protein	[E] COG0665 Glycine/D-amino acid oxidases (deaminating)	unknown
