# Supplementary material for: Publisher Correction: Genomic signatures of human and animal disease in the zoonotic pathogen Streptococcus suis
Source: Nat Commun. 2019 Nov 22;10:5326. doi: 10.1038/s41467-019-13138-w (PMC6874593; doi:10.1038/s41467-019-13138-w)
Supplement: Supplementary file 5 — Table S5 [file 41467_2019_13138_MOESM5_ESM.xlsx]

## Sheet: Table_Sx_Assembly_stats
ID	No. of contigs	n50	Largest contig size	Assembly size
F7M	60	223370	379916	2059899
E05E	58	208007	368314	2073589
B40T	57	207288	379834	2102034
S11P	55	203654	384667	2103805
LS7T	462	192203	238909	2008648
S16Z	135	177721	366059	2110406
LS3A	137	175383	397338	2078930
S8V	56	171056	368442	2050386
S4I	96	170438	452036	2076583
V38Y	59	170409	368550	2082933
F7N	59	170409	368726	2052874
B23J	57	170400	379931	2059709
F5K	58	170399	379916	2064590
F51C	54	170398	374012	2053701
S1N	57	170392	380007	2059442
E36X	53	170391	363976	2035010
E04H	58	170391	379984	2064556
B22X	56	170390	368358	2107942
E58D	54	170389	368311	2042445
E30Z	55	170389	368328	2070549
F36U	56	170389	368324	2072749
B35B	54	170387	368416	2047218
F38T	57	170387	368316	2077180
S2P	51	170386	368405	2048127
B48Y	58	170386	368540	2053668
S4J	59	170386	379908	2057843
F4V	60	170386	368318	2083484
E14M	56	170385	364297	2032407
S6O	53	170384	369426	2046400
F2S	57	170384	368324	2084152
F19J	57	170384	368314	2036453
E56B	61	170381	368166	2047843
E10N	56	170379	368317	2064976
S2V	51	170378	368326	2047430
E23S	55	170376	368193	2084530
0Z-A	58	170376	379827	2059908
S8Y	57	170374	373938	2087157
B26N	60	170374	350013	1982724
E55E	68	170373	368315	2038792
B24O	180	170372	374161	2115498
S3Z	52	170371	368355	2036848
B34E	51	170368	368320	2052549
E01I	55	170368	368630	2036744
E00K	55	170367	368324	2077260
F7L	58	170367	368575	2047724
B10F	59	170366	372463	2092364
B28Y	61	170366	305897	2033803
S3C	59	170365	379814	2064162
B35F	62	170365	305782	2005261
B24W	62	170363	373870	2060970
E30Y	51	170362	368325	2048449
0Z-D	52	170362	368308	2053333
S3D	53	170362	368308	2041752
F2P	56	170362	368305	2070196
B11G	64	170362	305768	1981302
V33K	59	170362	461760	2070010
0Z-C	54	170362	368326	2053314
S2U	52	170361	373968	2060105
B41U	54	170361	368511	2057762
E24T	54	170361	368313	2036280
S9J	55	170361	373938	2052039
E03G	56	170361	436044	2048404
E57C	57	170361	417100	2096399
S9A	57	170361	368055	2071348
E17P	59	170361	414035	2082023
B23U	59	170361	373014	2057664
B36K	56	170361	401253	2094343
S1K	52	170360	368324	2042262
S2Q	55	170360	368325	2076879
S1O	56	170360	368501	2036769
V31I	56	170360	368325	2036138
S1M	96	170360	368397	2053977
B48N	54	170360	428659	2107619
V22C	58	170360	417183	2132200
V31J	59	170360	368405	2060500
E03B	63	170359	380012	2059635
B41M	60	170359	355276	2054223
B46P	63	170359	379814	2064604
S3E	57	170358	368547	2048142
S8X	60	170358	368311	2084290
V37W	61	170358	451874	2065628
B42S	49	170357	368325	2088808
E21V	55	170355	368317	2069940
S3A	57	170355	374231	2059458
S7P	53	170354	384706	2069989
S12Z	54	170354	374026	2051787
B45V	55	170354	368325	2042075
S2T	58	170354	373968	2053607
E08L	59	170354	358864	2048485
B23M	58	170354	373974	2053438
S6L	57	170353	373665	2064694
E62H	75	170334	368500	2055482
B44O	56	170297	367921	2048027
S2S	57	170293	367916	2088114
S2X	58	170288	342133	2016662
S4K	55	170282	405018	2078773
E21U	57	170279	367916	2052804
V36V	56	170274	340192	2109670
S1J	54	170267	368335	2085655
S11H	142	170266	371285	2046298
B39D	54	170265	373300	2037794
S2Y	54	170265	368322	2083838
S7Q	56	170265	367104	2046967
B32J	61	170265	341690	2016146
S8U	57	170264	368324	2049126
F21O	59	170264	427385	2113596
E00F	56	170263	368327	2088748
0Z-B	53	170261	368320	2053414
B41Q	60	170259	379889	2057183
S3F	62	170258	385139	2063011
S7R	55	170231	377916	2062915
B21L	53	170206	440380	2037234
E04J	61	170205	414962	2096030
S10A	145	170201	351905	2028499
S7T	55	170182	370373	2055323
S12S	150	170176	342373	2008610
S3G	52	170174	379703	2058575
S15Y	158	170169	305622	1986122
S13C	142	170165	371172	2046908
S1L	54	170154	368324	2047786
B18E	56	170154	421286	2101261
E63F	55	170152	368324	2051971
V38O	59	170150	368324	2082412
F45W	56	170115	360957	2041674
F41Z	55	170106	360963	2041996
F49X	54	170105	433019	2042342
B27V	70	170093	305904	1991947
B28P	71	169951	350922	2050395
B33Z	79	169890	368318	2048301
V27D	60	169657	379840	2064200
V34L	59	169618	379967	2058650
V34P	109	169582	379905	2078276
V39F	61	169568	379834	2064871
V37N	58	169482	379782	2059904
S8Z	54	169463	379840	2064138
V36H	57	169463	379834	2064502
V30G	55	169462	379776	2064505
V36M	59	169459	379776	2058853
V30R	58	169450	379782	2059094
V30T	62	169450	379840	2059579
V35S	62	169448	380055	2058977
V38X	56	169447	379840	2059457
V20B	59	169413	379736	2058201
B41X	60	168838	305901	2047323
F5D	64	168775	305802	2060332
F1N	81	168771	305788	2062545
B44R	63	168760	305938	2047939
F9O	61	168466	305765	2068319
S12X	174	163679	436755	2142962
F1L	60	156400	305488	2058183
LS9J	135	155244	241442	2093115
LS5U	323	153162	353200	2237485
B27R	62	151039	305779	2090648
S15U	160	150040	305737	1977529
V36U	56	145876	305678	2053355
S90C	144	144670	305620	2080173
S4H	67	142565	308375	2108957
LS5Y	149	141906	290898	2154882
LS9C	240	141466	236254	2125098
F48Y	62	140742	305605	2041904
B17H	61	139693	289994	1969334
S13G	175	137265	207233	2220621
S2W	57	137040	234057	2095385
E34W	59	135941	305957	2046091
E11Q	57	135916	305966	2042260
LL-Q	124	135425	305627	2001443
S97A	176	134694	251205	2192087
LS6V	130	132583	251256	2167179
CU2Z	53	131463	305703	2042913
B31C	53	131449	305698	2038368
CU2A	55	131449	305678	2042399
E60I	56	131449	305669	2038378
V39Q	57	131449	305679	2037956
S7S	82	131447	305388	2100339
F48A	57	131440	305666	2037743
F14M	58	131440	305675	2099942
S8W	188	131049	306091	2129278
B21S	320	131016	374181	2195629
LSS	151	130906	351746	2032408
S13I	150	130898	305613	2046083
B18I	65	130865	305914	2057254
S3B	81	130863	305723	2176754
E39A	85	130863	247584	2141609
E01D	58	130856	234088	2059229
V38Z	60	130856	368324	2041787
B46W	57	130849	234052	2058912
S6M	64	130849	305709	2070391
E66G	73	130849	305713	2096394
F17K	60	130849	305699	2098807
E00C	61	130801	304550	2057441
B36G	62	130801	305918	2058922
B33L	65	130787	305919	2059295
S10C	135	130771	305588	2035458
S10Y	148	130767	301139	2034640
S11G	148	130767	305586	2034960
S95V	153	130767	305618	2048272
S13F	156	130766	305739	2054926
S16B	149	130763	305582	2035101
S92D	149	130763	305581	2040663
S12V	157	130763	305582	2035268
S97P	163	130763	300892	2048428
B29K	65	130638	305940	1990708
F55H	58	130592	382044	2045508
F57E	65	130578	382152	2046967
B38I	61	130503	305788	2040243
E11O	58	130502	304862	2039332
F50I	62	130496	382154	2046664
F57G	60	130495	382145	2046326
S2R	68	130494	305793	2041418
F25R	67	130067	305902	2051669
B37H	66	127823	305757	2059212
LS8Q	319	126210	260047	2276383
S17I	156	126181	289874	1955537
F20Q	87	125994	351260	2203334
S12R	143	124452	425204	1967040
F53J	70	123959	305904	2083112
F5F	62	123953	305937	2081582
S99B	137	122441	271733	2036236
LS2G	141	122243	301028	2040259
LS8B	305	119935	255925	2212200
B21T	212	119698	306069	2228558
S15S	208	118854	328029	2248579
LS1C	234	117375	254558	2227621
B21Q	120	116747	305997	2210623
S15W	162	115774	168225	2090693
S11M	142	114769	255286	2192254
S14O	141	114746	216158	2151154
LS7L	154	114746	207241	2219870
S12W	151	111816	371150	2046284
LS5J	227	109979	324738	2124514
LS2C	243	107478	259486	2122072
S97X	196	105143	225342	2167740
LS4P	202	102511	241628	2283123
LSD	150	101743	351746	2027816
S11N	152	98002	301187	2081229
LS9R	268	97819	205815	2236590
S91K	222	97156	196123	2015554
V32E	168	94866	302640	2152280
LS2O	176	94122	282461	2085399
LS1Y	274	94071	222301	2159277
S12T	151	94042	340409	1994909
S92S	136	94041	301031	2039635
LL-R	137	94041	214291	2049992
LS1U	155	94041	305484	2036560
LL-P	127	94031	288902	2034082
S99I	150	92751	305586	2048291
S16D	155	92724	305571	2036585
S11I	137	92720	164339	2080371
S98Y	141	92720	213357	1972332
S17H	142	92720	271742	1978494
S13B	148	92720	266249	1966656
LS0T	152	92720	305594	2028452
LS8U	158	92720	285157	2035053
E21R	65	92716	316309	2123326
LS7S	148	92716	359343	2023252
S91R	149	92716	322355	2132981
S12U	148	92712	305578	2035168
S96H	148	92712	305582	2041102
S93M	172	92712	290170	2025905
S13H	172	92710	371372	2061251
LS1N	164	92708	222853	2084801
S15V	165	92708	305578	2036534
S92L	191	92708	300761	2046401
B38A	72	92677	236048	2052851
S12Y	162	91481	358288	2082233
LL-Z	132	91410	371175	2045756
LS4T	198	91368	247761	2152118
S94U	158	91108	288184	1964205
LS4F	139	91041	256454	2046540
LS3H	173	89472	233989	2041602
LL-Y	134	89400	214293	2053536
S10E	159	88316	288892	2028246
S17G	161	88221	301324	2037007
LS8T	154	87045	207914	2024498
S16E	154	86628	238152	1966938
S14K	175	85551	157797	2162608
S93E	144	85020	184010	2035273
LS8M	288	84885	204707	2219085
LSW	176	84532	149954	2129520
LS5C	149	84527	288897	2033311
LS7P	307	84052	222005	2006168
S10X	155	83708	305586	2034626
S99Z	225	82883	176276	2255417
LS3S	208	82351	206816	2158355
LS2N	224	79069	165416	2140674
S95N	231	77769	148212	2149422
S95G	398	76702	176030	2274629
S14L	177	75684	219293	2161690
S14J	184	75075	207098	2161533
S13D	276	75046	194827	2123687
S94F	255	74584	273159	2156583
LSH	270	74584	197219	2118700
LS1F	295	74576	161566	2118025
LS4B	266	73741	132571	2165133
LS8J	336	73684	129584	1997870
LS0A	410	73320	192511	2262891
S96O	298	72856	217942	2182817
S16F	247	72839	176281	2096829
LS6R	328	72225	249971	2175938
LS0B	342	71806	209434	2175742
LS7E	362	70539	265826	2333235
LS0L	284	70237	200406	2261672
LS6K	220	69311	180297	2151998
LS0M	257	68224	201708	2269454
LS8X	265	67945	180825	2111588
LS3E	316	67748	219110	2143371
LS0P	171	67201	163684	2284917
S10F	266	66844	134410	2119246
LS6G	268	66844	197219	2118801
LS0E	255	66590	208805	2153402
LS2K	320	66582	196955	2113136
LS2R	284	66569	160560	2118287
S11L	343	65931	162097	2201353
LS1Q	265	64979	197219	2119340
LS4Q	295	64975	161565	2118024
LSL	311	64971	188787	2118031
LSK	316	64937	193426	2151090
LS0X	299	64861	228724	2284715
LS1B	232	64794	191839	2216681
LS0C	196	63769	181336	2143022
LS5Q	347	62025	250058	2170344
LL-T	178	61978	173784	2162381
LS0I	273	60930	148278	2055092
S14M	243	60682	161605	2042609
S13E	259	60666	273156	2103620
S11K	369	60118	175225	2159356
LS7W	285	60056	197214	2118605
LS7A	352	59673	320775	2250755
LS9G	404	59596	128542	2202458
LS4M	372	59254	172374	2140346
LL-U	354	59017	154593	2170564
S96W	265	58928	273160	2158960
LSV	319	58794	132020	2082159
LS3P	365	57139	143705	2328823
LS9Y	302	54947	161227	2213399
LS5R	322	54522	157781	2116204
S12Q	290	53115	167790	2071049
F43B	119	52897	108933	2051392
LS6S	331	51224	150725	2116387
LS1M	300	50689	180561	1988428
S16A	328	49560	143079	2141433
LL-S	406	49356	151509	2235303
LS7H	290	49147	133399	2181784
LS2D	251	47870	134492	2161874
S99Q	286	47601	161564	2119049
S10B	461	45356	142085	2153122
S13A	418	45269	160422	2159322
LS9V	367	44117	140478	2115204
S15X	409	41456	135955	2149588
LS2Z	691	39631	132136	2458196
LS9N	584	38824	83645	2456991
LS6D	817	38731	148648	2419443
LS5F	338	38372	103986	2151536
LS3D	334	38366	103990	2151969
LS4E	380	38348	103982	2151541
LL-X	311	37078	90056	2085144
S10D	407	37066	103982	2119359
S93T	758	36767	151245	2278962
S10W	362	35733	81454	2130823
LL-W	349	34715	103994	2185574
LS6Z	328	33926	63614	2151592
LS1J	945	33024	113718	2317934
LS8I	745	31975	179678	2377832
LS9U	713	30918	116751	2385052
S11J	899	30763	129361	2413123
S15T	435	30413	86560	2059462
S11O	364	30130	99451	2038352
LS4X	781	29930	130527	2415832
LS2V	688	29350	83682	2463475
S15R	400	28406	70237	2075765
S16C	548	27509	88448	2056363
LS4I	907	24202	130820	2362283
LS8F	899	23591	88415	2334258
LS3W	1294	17204	77092	2300790
S6N	415	10592	45860	2043540
